# Supplementary material for: Electrospinning Silk Fibroin/Graphene Nanofiber Membrane Used for 3D Wearable Pressure Sensor
Source: Polymers (Basel). 2022 Sep 16;14(18):3875. doi: 10.3390/polym14183875 (PMC9502556; doi:10.3390/polym14183875)
Supplement: Supplementary file 1 [file polymers-14-03875-s001.zip]

Archive with 1 entries (1 files):
- polymers-1894783-supplementary.pdf
